# Supplementary material for: Selection for High Oridonin Yield in the Chinese Medicinal Plant Isodon (Lamiaceae) Using a Combined Phylogenetics and Population Genetics Approach
Source: PLoS One. 2012 Nov 27;7(11):e50753. doi: 10.1371/journal.pone.0050753 (PMC3507737; doi:10.1371/journal.pone.0050753)
Supplement: Table S1 — Sample collection information and Genbank accession numbers. Samples in bold collected by study authors. (XLS) [file pone.0050753.s001.xls]

## Sheet: Supplementary Table
Table S1. Sample collection information and Genbank accession numbers. Samples in bold collected by study authors.
Taxon	Location	Collection Number	GenBank Accession Numbers
			trnL-trnF	rps16	ITS
Coleus xanthanthus C. Y. Wu & Y. C. Huang	Yunnan, P. R. China	Lin 094 (KUN)	FJ593411	FJ593291	FJ593348
Isodon adenanthus (Diels) Kudô	Yunnan, P. R. China	Zhong & Li 0039 (HITBC)	FJ593417	FJ593297	FJ593355
Isodon amethystoides (Bentham) H. Hara	Fujian, P. R. China	Zhong & Li 2007023 (HITBC)	FJ593418	FJ593298	FJ593357
Isodon bulleyanus (Diels) Kudô	Yunnan, P. R. China	Zhong & Li 0035 (HITBC)	FJ593419	FJ593299	FJ593358
Isodon calcicolus (Handel-Mazzetti) H. Hara	Yunnan, P. R. China	Zhong & Li 0164 (HITBC)	FJ593420	FJ593300	FJ593359
Isodon coetsa (Buchanan-Hamilton ex D. Don) Kudô	Yunnan, P. R. China	Lin s. n. (KUN)	FJ593421	FJ593301	FJ593360
Isodon enanderianus (Handel-Mazzetti) H. W. Li	Tongren (TR), Guizhou, P. R. China	Harris 1178 (GH)	JQ389551	JQ389535	JQ389524
Isodon enanderianus (Handel-Mazzetti) H. W. Li	Tongren (TR), Guizhou, P. R. China	Harris 1189 (GH)	JQ389555	JQ389540	JQ389514
Isodon enanderianus (Handel-Mazzetti) H. W. Li	Qiandongnan (QD), Guizhou, P. R. China	Harris 1192 (GH)	JQ389545	JQ389530	JQ389512
Isodon enanderianus (Handel-Mazzetti) H. W. Li	Qiandongnan (QD), Guizhou, P. R. China	Harris 1201 (GH)	JQ389554	JQ389526	JQ389515
Isodon eriocalyx (Dunn) Kudô	Yunnan, P. R. China	Zhong ZJS 03 (HITBC)	FJ593422	FJ593302	FJ593361
Isodon flavidus (Handel-Mazzetti) H. Hara	Yunnan, P. R. China	Lin 081 (KUN)	FJ593424	FJ593304	FJ593366
Isodon flexicaulis (C. Y. Wu & H. W. Li) H. Hara	Sichuan, P. R. China	Lin 032 (KUN)	FJ593425	FJ593305	FJ593367
Isodon forrestii (Diels) Kudô	Yunnan, P. R. China	Zhong & Li 0114 (HITBC)	FJ593426	FJ593306	FJ593368
Isodon gesneroides (J. Sinclair) H. Hara	Sichuan, P. R. China	Lin 035 (KUN)	FJ593427	FJ593307	FJ593369
Isodon glutinosus (C. Y. Wu & H. W. Li) H. Hara	Yunnan, P. R. China	Zhong & Li 0178 (HITBC)	FJ593428	FJ593308	FJ593370
Isodon grandifolius var. atuntzeensis (C. Y. Wu) H. W. Li	Yunnan, P. R. China	Zhong & Li 0194 (HITBC)	FJ593429	FJ593309	FJ593371
Isodon henryi (Hemsley) Kudô	Xinxian (XN), Henan, P. R. China	Harris 1155 (GH)	JQ389546	JQ389533	JQ389513
Isodon henryi (Hemsley) Kudô	Xinxian (XN), Henan, P. R. China	Harris 1157 (GH)	JQ389550	JQ389525
Isodon irroratus (Forrest ex Diels) Kudô	Yunnan, P. R. China	Zhong & Li 0071 (HITBC)	FJ593431	FJ593311	FJ593374
Isodon japonicus (N. Burman) H. Hara	Xinxiang (XX), Henan, P. R. China	Harris 1140 (GH)	JQ389549	JQ389529	JQ389516
Isodon japonicus (N. Burman) H. Hara	Henan, P. R. China	Zhang 103 (KUN)	FJ593432	FJ593312	FJ593375
Isodon japonicus var. glaucocalyx (Maximowicz) H. W. Li	Beijing, P. R. China	Zhong 2006021 (HITBC)	FJ593433	FJ593313	FJ593376
Isodon leucophyllus (Dunn) Kudô	Yunnan, P. R. China	Zhong & Li 0183 (HITBC)	FJ593434	FJ593314	FJ593377
Isodon lophanthoides (Buchanan-Hamilton ex D. Don) H. Hara	Yunnan, P. R. China	Zhong & Li 0061 (HITBC)	FJ593435	FJ593315	FJ593378
Isodon lophanthoides var. gerardianus (Bentham) H. Hara	Guangdong, P. R. China	Zhong 005 (HITBC)	FJ593436	FJ593316	FJ593379
Isodon lophanthoides var. micranthus (C. Y. Wu) H. W. Li	Tongren (TR), Guizhou, P. R. China	Harris 1180 (GH)	JQ389543	JQ389534
Isodon lophanthoides var. micranthus (C. Y. Wu) H. W. Li	Yunnan, P. R. China	Lin 045 (KUN)	FJ593437	FJ593317	FJ593380
Isodon loxothyrsus (Handel-Mazzetti) H. Hara	Yunnan, P. R. China	Zhong & Li 0186 (HITBC)	FJ593438	FJ593318	FJ593381
Isodon megathyrsus (Diels) H. W. Li	Yunnan, P. R. China	Lin-Fugong 2 (KUN)	FJ593439	FJ593319	FJ593383
Isodon megathyrsus (Diels) H. W. Li	Sichuan, P. R. China	Zhong 2007057 (HITBC)	FJ593440	FJ593320	FJ593384
Isodon melissoides (Bentham) H. Hara	P. R. China	Lin 083 (KUN)	FJ593441	FJ593321	FJ593385
Isodon nervosus (Hemsley) Kudô	Sichuan, P. R. China	Zhong 2007065 (HITBC)	FJ593442	FJ593322	FJ593386
Isodon phyllostachys (Diels) Kudô	Yunnan, P. R. China	Zhong & Li 0133 (HITBC)	FJ593444	FJ593324	FJ593388
Isodon pleiophyllus (Diels) Kudô	Yunnan, P. R. China	Lin-Lushui 3 (KUN)	FJ593445	FJ593325	FJ593389
Isodon rosthornii (Diels) Kudô	Sichuan, P. R. China	Zhong 2007051 (HITBC)	FJ593446	FJ593326	FJ593390
Isodon rubescens (Hemsley) H. Hara	Jiyuan (JY), Henan, P. R. China	Harris 1106 (GH)	JQ389557	JQ389538	JQ389521
Isodon rubescens (Hemsley) H. Hara	Jiyuan (JY), Henan, P. R. China	Harris 1117 (GH)	JQ389553	JQ389528	JQ389517
Isodon rubescens (Hemsley) H. Hara	Qinyang (QY), Henan, P. R. China	Harris 1120 (GH)	JQ389548	JQ389527	JQ389510
Isodon rubescens (Hemsley) H. Hara	Qinyang (QY), Henan, P. R. China	Harris 1126 (GH)	JQ389547	JQ389541	JQ389522
Isodon rubescens (Hemsley) H. Hara	Xinxiang (XX), Henan, P. R. China	Harris 1130 (GH)	JQ389558	JQ389537	JQ389511
Isodon rubescens (Hemsley) H. Hara	Xinxiang (XX), Henan, P. R. China	Harris 1134 (GH)	JQ389559	JQ389532	JQ389519
Isodon rubescens (Hemsley) H. Hara	Hebi (HB), Henan, P. R. China	Harris 1142 (GH)	JQ389542		JQ389509
Isodon rubescens (Hemsley) H. Hara	Hebi (HB), Henan, P. R. China	Harris 1146 (GH)	JQ389544	JQ389539	JQ389523
Isodon rubescens (Hemsley) H. Hara	Yichang (YC), Hubei, P. R. China	Harris 1166 (GH)	JQ389556	JQ389536	JQ389520
Isodon rubescens (Hemsley) H. Hara	Yichang (YC), Hubei, P. R. China	Harris 1174 (GH)	JQ389552	JQ389531	JQ389518
Isodon scoparius (C. Y. Wu & H. W. Li) H. Hara	Yunnan, P. R. China	Lin 050 (KUN)	FJ593448	FJ593328	FJ593392
Isodon sculponeatus (Vaniot) Kudô	Yunnan, P. R. China	Zhong- West Hill 001 (HITBC)	FJ593449	FJ593329	FJ593393
Isodon ternifolius (D. Don) Kudô	Yunnan, P. R. China	Zhong 0009 (HITBC)	FJ593451	FJ593331	FJ593395
Isodon wikstroemioides (Handel-Mazzetti) H. Hara	Yunnan, P. R. China	Zhong & Li 0201 (HITBC)	FJ593452	FJ593332	FJ593396
Isodon xerophilus (C. Y. Wu & H. W. Li) H. Hara	Yunnan, P. R. China	Lin 015 (KUN)	FJ593453	FJ593333	FJ593397
Isodon yuennanensis (Handel-Mazzetti) H. Hara	Yunnan, P. R. China	Zhong & Li 0172 (HITBC)	FJ593454	FJ593334	FJ593398
