# Supplementary material for: Selection for High Oridonin Yield in the Chinese Medicinal Plant Isodon (Lamiaceae) Using a Combined Phylogenetics and Population Genetics Approach
Source: PLoS One. 2012 Nov 27;7(11):e50753. doi: 10.1371/journal.pone.0050753 (PMC3507737; doi:10.1371/journal.pone.0050753)
Supplement: Table S3 — Chi-square test for deviation from Hardy-Weinberg equilibrium. Significant tests indicated (Dunn-Šidák corrected α = 0.00052) in bold with asterisk. (XLS) [file pone.0050753.s003.xls]

## Sheet: Sheet1
Table S3. Chi-square test for deviation from Hardy-Weinberg equilibrium. Significant tests indicated (Dunn-Šidák corrected α= 0.00052) in bold with asterisk.
Population	N	Locus 2	Locus 13	Locus 25	Locus 32	Locus 38	Locus 41	Locus 55	Locus 57	Locus 88	Locus 91	Locus 107
enanderianus QD	11	82.347	14.191	39.747	27.68	37.718	44.011	9.099	15.201	16.033	113.667	86.778
enanderianus TR	12	22.833	6.133	41.333	42.694	60	48	5.524	11.813	3.991	112.778	27.267
henryi XN	12	37.388	9.905	34.722	22.044	0.831	23.333	0.75	1.849	24.12	50.282	28
japonicus XX	1	---	---	---	---	---	---	---	---	---	---	---
rubescens HB	11	41.085	26.449	23.528	28.453	31.71	42	9.808	30	13.654	58.972	14.604
rubescens JY	14	46.496	13.565	38.873	75.273	43.867	100.333	29.9	31.31	11.926	90.028	17.627
rubescens QY	10	36.389	3.661	19.6	38.5	38.272	14.438	0.028	15.679	10.825	23.9	12.579
rubescens XX	10	14.711	1.552	1.111	17.704	20.000*	20.25	19.722	14.38	1.653	39.84	27.000*
rubescens YC	11	46.273	4.21	17.722	43.333	5.156	32.889	0.489	17.791	2.053	56.222	18.611
